# Supplementary material for: Electricity, water, and natural gas consumption of a residential house in Canada from 2012 to 2014
Source: Sci Data. 2016 Jun 7;3:160037. doi: 10.1038/sdata.2016.37 (PMC4896126; doi:10.1038/sdata.2016.37)
Supplement: Supplementary file 1 [file sdata201637-isa1.zip]

Archive with 6 entries (6 files):
- i_Investigation.txt
- s_study_Makonin.txt
- a_electricity_Makonin.txt
- a_gas_Makonin.txt
- a_water_Makonin.txt
- a_climate_Makonin.txt
