# Supplementary material for: Electricity, water, and natural gas consumption of a residential house in Canada from 2012 to 2014
Source: Sci Data. 2016 Jun 7;3:160037. doi: 10.1038/sdata.2016.37 (PMC4896126; doi:10.1038/sdata.2016.37)
Supplement: Supplementary file 1 [file sdata201637-isa1.zip › i_Investigation.txt]

# Investigation File generated for Scientific Data with Investigation File Authoring Tool version 0.1.0 on 27/05/2016 - This metadata file is CC0
ONTOLOGY SOURCE REFERENCE
Term Source Name	ENVO	GAZ	UO	OBI	ERO	NCIT
Term Source File	http://data.bioontology.org/ontologies/ENVO	http://data.bioontology.org/ontologies/GAZ	http://data.bioontology.org/ontologies/UO	http://data.bioontology.org/ontologies/OBI	http://data.bioontology.org/ontologies/ERO	http://data.bioontology.org/ontologies/NCIT
Term Source Version	releases/2014-09-16	$Revision: 1.512 $	unknown	2014-08-18	2013-08-02	16.03d
Term Source Description	Environment Ontology	Gazetteer	Units of Measurement Ontology	Ontology for Biomedical Investigations	Eagle-I Research Resource Ontology	National Cancer Institute Thesaurus
INVESTIGATION
Investigation Identifier
Investigation Title
Investigation Description
Investigation Submission Date
Investigation Public Release Date
INVESTIGATION PUBLICATIONS
Investigation PubMed ID
Investigation Publication DOI
Investigation Publication Author List
Investigation Publication Title
Investigation Publication Status
Investigation Publication Status Term Accession Number
Investigation Publication Status Term Source REF
INVESTIGATION CONTACTS
Investigation Person Last Name
Investigation Person Mid Initials
Investigation Person First Name
Investigation Person Address
Investigation Person Phone
Investigation Person Fax
Investigation Person Email
Investigation Person Affiliation
Investigation Person Roles
Investigation Person Roles Term Accession Number
Investigation Person Roles Term Source REF
STUDY
Study Identifier	10.1038/sdata.2016.37
Study Title	Electricity, water, and natural gas consumption of a residential house in Canada from 2012 to 2014
Study Submission Date	28/08/2015
Study Public Release Date	07/06/2016
Study Description	http://www.nature.com/articles/sdata201637#abstract
Study File Name	s_study_Makonin.txt
Comment[Subject Keywords]	//;//;//;///;//
Comment[Manuscript Licence]	CC BY-4.0
Comment[Experimental Metadata Licence]	CC0
Comment[Supplementary Information File Name]	
Comment[Supplementary Information File Type]	x-zip-compressed
Comment[Supplementary Information File URL]	http://www.nature.com/articles/sdata201637#supplementary-information
Comment[Data Repository]	Harvard Dataverse
Comment[Data Record Accession]	doi:10.7910/DVN/FIE0S4
Comment[Data Record URI]	http://dx.doi.org/10.7910/DVN/FIE0S4
STUDY DESIGN DESCRIPTORS
Study Design Type	observation design	time series design	data integration objective
Study Design Type Term Accession Number	OBI:0300311	OBI:0500020	ERO:0100092
Study Design Type Term Source REF	OBI	OBI	ERO
STUDY PUBLICATIONS
Study PubMed ID
Study Publication DOI
Study Publication Author List
Study Publication Title
Study Publication Status
Study Publication Status Term Accession Number
Study Publication Status Term Source REF
STUDY FACTORS
Study Factor Name	resource measured
Study Factor Type	energy supply function
Study Factor Type Term Accession Number	OBI:0000391
Study Factor Type Term Source REF	OBI
STUDY ASSAYS
Study Assay Measurement Type	electricity consumption	natural gas consumption	water consumption	weather record
Study Assay Measurement Type Term Accession Number	""	""	""	""
Study Assay Measurement Type Term Source REF	""	""	""	""
Study Assay Technology Type	electricity meter	gas meter	water meter	weather station
Study Assay Technology Type Term Accession Number	""	""	""	""
Study Assay Technology Type Term Source REF	""	""	""	""
Study Assay Technology Platform	""	""	""	""
Study Assay File Name	a_electricity_Makonin.txt	a_gas_Makonin.txt	a_water_Makonin.txt	a_climate_Makonin.txt
STUDY PROTOCOLS
Study Protocol Name	Residential House Characteristics	Utility Bills & Invoice Records	Environmental & Weather Records	Occupancy Elaboration	HVAC System Elaboration	Data Collection	Electricity Supply & Metering	Natural Gas Supply & Metering	Water Supply & Metering
Study Protocol Type	material sample	Billing	Digital Archive	material sample	Thermostat Device Component	data collection method	data collection method	data collection method	data collection method
Study Protocol Type Term Accession Number	OBI:0000747	NCIT:C88189	NCIT:C114463	OBI:0000747	NCIT:C50221	ERO:0001932	ERO:0001932	ERO:0001932	ERO:0001932
Study Protocol Type Term Source REF	OBI	NCIT	NCIT	OBI	NCIT	ERO	ERO	ERO	ERO
Study Protocol Description									
Study Protocol URI	""	""	""	""	""	""	""	""	""
Study Protocol Version									
Study Protocol Parameters Name	""	""	""	""	heating set-point; cooling set-point	observation period; instrument; manufacturer; sample rate	""	""	""
Study Protocol Parameters Name Term Accession Number	""	""	""	""	""	""	""	""	""
Study Protocol Parameters Name Term Source REF	""	""	""	""	""	""	""	""	""
Study Protocol Components Name	""	""	""	""	""	""	""	""	""
Study Protocol Components Type	""	""	""	""	""	""	""	""	""
Study Protocol Components Type Term Accession Number	""	""	""	""	""	""	""	""	""
Study Protocol Components Type Term Source REF	""	""	""	""	""	""	""	""	""
STUDY CONTACTS
Study Person Last Name	Makonin	Ellert	Bajić	Popowich
Study Person First Name	Stephen	Bradley	Ivan V.	Fred
Study Person Mid Initials				
Study Person Email	smakonin@sfu.ca	""	""	""
Study Person Phone				
Study Person Fax				
Study Person Address				
Study Person Affiliation	Engineering Science, Simon Fraser University, 8888 University Drive, Burnaby, British Columbia, Canada V5A 1S6	Computing Science, Simon Fraser University, 8888 University Drive, Burnaby, British Columbia, Canada V5A 1S6	Engineering Science, Simon Fraser University, 8888 University Drive, Burnaby, British Columbia, Canada V5A 1S6	Computing Science, Simon Fraser University, 8888 University Drive, Burnaby, British Columbia, Canada V5A 1S6
Study Person Roles				
Study Person Roles Term Accession Number				
Study Person Roles Term Source REF				
Comment[Study Person ORCID]				
Comment[Funder]				
Comment[FundRef ID]				
Comment[Funder Term Source REF]				
Comment[Grant Identifier]				
