# Supplementary material for: Electricity, water, and natural gas consumption of a residential house in Canada from 2012 to 2014
Source: Sci Data. 2016 Jun 7;3:160037. doi: 10.1038/sdata.2016.37 (PMC4896126; doi:10.1038/sdata.2016.37)
Supplement: Supplementary file 1 [file sdata201637-isa1.zip › s_study_Makonin.txt]

Source Name	Characteristics[environment type]	Term Source REF	Term Accession Number	Characteristics[geographical location]	Term Source REF	Term Accession Number	Characteristics[altitude]	Unit	Term Source REF	Term Accession Number	Protocol REF	Protocol REF	Protocol REF	Parameter Value[heating set-point]	Unit	Term Source REF	Term Accession Number	Parameter Value[cooling set-point]	Unit	Term Source REF	Term Accession Number	Protocol REF	Parameter Value[observation period]	Unit	Term Source REF	Term Accession Number	Parameter Value[instrument]	Parameter Value[manufacturer]	Parameter Value[sample rate]	Unit	Term Source REF	Term Accession Number	Comment[measurement technology]	Sample Name	Factor Value[resource measured]
House	building	ENVO	ENVO:00000073	Province of British Columbia	GAZ	GAZ:00002562	80	meter	UO	UO:0000008	Residential House Characteristics	Occupancy Elaboration	HVAC System Elaboration	21	degree Celsius	UO	UO:0000027	24-26	degree Celsius	UO	UO:0000027	Data Collection	730	day	UO	UO:0000033	PowerScout 18	DENT	1	hertz	UO	UO:0000106	digital DSP	WHE	electricity
House	building	ENVO	ENVO:00000073	Province of British Columbia	GAZ	GAZ:00002562	80	meter	UO	UO:0000008	Residential House Characteristics	Occupancy Elaboration	HVAC System Elaboration	21	degree Celsius	UO	UO:0000027	24-26	degree Celsius	UO	UO:0000027	Data Collection	730	day	UO	UO:0000033	DLJSJ75C	DJL Meter	3.785411784	unit per liter	UO	UO:0000179	single-jet (inferential) impeller	WHE	electricity
House	building	ENVO	ENVO:00000073	Province of British Columbia	GAZ	GAZ:00002562	80	meter	UO	UO:0000008	Residential House Characteristics	Occupancy Elaboration	HVAC System Elaboration	21	degree Celsius	UO	UO:0000027	24-26	degree Celsius	UO	UO:0000027	Data Collection	730	day	UO	UO:0000033	V100	Elster / Kent	2	unit per liter	UO	UO:0000179	volumetric, grooved piston	WHE	electricity
House	building	ENVO	ENVO:00000073	Province of British Columbia	GAZ	GAZ:00002562	80	meter	UO	UO:0000008	Residential House Characteristics	Occupancy Elaboration	HVAC System Elaboration	21	degree Celsius	UO	UO:0000027	24-26	degree Celsius	UO	UO:0000027	Data Collection	730	day	UO	UO:0000033	AC250	Elster	0.04	unit per liter	UO	UO:0000179	exterior temperature compensated gas diaphragm	WHG	natural gas
House	building	ENVO	ENVO:00000073	Province of British Columbia	GAZ	GAZ:00002562	80	meter	UO	UO:0000008	Residential House Characteristics	Occupancy Elaboration	HVAC System Elaboration	21	degree Celsius	UO	UO:0000027	24-26	degree Celsius	UO	UO:0000027	Data Collection	730	day	UO	UO:0000033	BK-G4	Elster	0.035315	unit per liter	UO	UO:0000179	interior gas diaphragm	FRG	natural gas
Utility company																						Data Collection												utility bill
Environment Canada Weather Office																						Data Collection												weather data
House	building	ENVO	ENVO:00000073	Province of British Columbia	GAZ	GAZ:00002562	80	meter	UO	UO:0000008	Residential House Characteristics	Occupancy Elaboration	HVAC System Elaboration	21	degree Celsius	UO	UO:0000027	24-26	degree Celsius	UO	UO:0000027	Data Collection	730	day	UO	UO:0000033								DWW	water
