# Supplementary material for: Electricity, water, and natural gas consumption of a residential house in Canada from 2012 to 2014
Source: Sci Data. 2016 Jun 7;3:160037. doi: 10.1038/sdata.2016.37 (PMC4896126; doi:10.1038/sdata.2016.37)
Supplement: Supplementary file 1 [file sdata201637-isa1.zip › a_electricity_Makonin.txt]

Sample Name	Protocol REF	Comment[number of variables]	Comment[number of observations]	Assay Name	Comment[description]	Raw Data File	Comment[Data Repository]	Comment[Data Record Accession]	Comment[Data Record URI]	Protocol REF	Comment[number of variables]	Comment[number of observations]	Comment[description]	Derived Data File	Comment[Data Repository]	Comment[Data Record Accession]	Comment[Data Record URI]	Factor Value[resource measured]
WHE	Electricity Supply & Metering	12	1051200	WHE	Whole-House Electricity Meter Readings	Electricity_WHE.tab	Harvard Dataverse	doi:10.7910/DVN/FIE0S4	http://dx.doi.org/10.7910/DVN/FIE0S4									electricity
WHE	Electricity Supply & Metering	12	1051200	B1E	North Bedroom Electricity Sub-Meter Readings	Electricity_B1E.tab	Harvard Dataverse	doi:10.7910/DVN/FIE0S4	http://dx.doi.org/10.7910/DVN/FIE0S4	Electricity Supply & Metering	24	1051200	Current Measurements From All Sub-/Meters	Electricity_I.tab	Harvard Dataverse	doi:10.7910/DVN/FIE0S4	http://dx.doi.org/10.7910/DVN/FIE0S4	electricity
WHE	Electricity Supply & Metering	12	1051200	B2E	Master/South Bedroom Electricity Sub-Meter Readings	Electricity_B2E.tab	Harvard Dataverse	doi:10.7910/DVN/FIE0S4	http://dx.doi.org/10.7910/DVN/FIE0S4	Electricity Supply & Metering	24	1051200	Current Measurements From All Sub-/Meters	Electricity_I.tab	Harvard Dataverse	doi:10.7910/DVN/FIE0S4	http://dx.doi.org/10.7910/DVN/FIE0S4	electricity
WHE	Electricity Supply & Metering	12	1051200	BME	Basement Plugs & Lights Electricity Sub-Meter Readings	Electricity_BME.tab	Harvard Dataverse	doi:10.7910/DVN/FIE0S4	http://dx.doi.org/10.7910/DVN/FIE0S4	Electricity Supply & Metering	24	1051200	Current Measurements From All Sub-/Meters	Electricity_I.tab	Harvard Dataverse	doi:10.7910/DVN/FIE0S4	http://dx.doi.org/10.7910/DVN/FIE0S4	electricity
WHE	Electricity Supply & Metering	12	1051200	CDE	Clothes Dryer Electricity Sub-Meter Readings	Electricity_CDE.tab	Harvard Dataverse	doi:10.7910/DVN/FIE0S4	http://dx.doi.org/10.7910/DVN/FIE0S4	Electricity Supply & Metering	24	1051200	Current Measurements From All Sub-/Meters	Electricity_I.tab	Harvard Dataverse	doi:10.7910/DVN/FIE0S4	http://dx.doi.org/10.7910/DVN/FIE0S4	electricity
WHE	Electricity Supply & Metering	12	1051200	CWE	Clothes Washer Electricity Sub-Meter Readings	Electricity_CWE.tab	Harvard Dataverse	doi:10.7910/DVN/FIE0S4	http://dx.doi.org/10.7910/DVN/FIE0S4	Electricity Supply & Metering	24	1051200	Current Measurements From All Sub-/Meters	Electricity_I.tab	Harvard Dataverse	doi:10.7910/DVN/FIE0S4	http://dx.doi.org/10.7910/DVN/FIE0S4	electricity
WHE	Electricity Supply & Metering	12	1051200	DNE	Dining Room Plugs Electricity Sub-Meter Readings	Electricity_DNE.tab	Harvard Dataverse	doi:10.7910/DVN/FIE0S4	http://dx.doi.org/10.7910/DVN/FIE0S4	Electricity Supply & Metering	24	1051200	Current Measurements From All Sub-/Meters	Electricity_I.tab	Harvard Dataverse	doi:10.7910/DVN/FIE0S4	http://dx.doi.org/10.7910/DVN/FIE0S4	electricity
WHE	Electricity Supply & Metering	12	1051200	DWE	Dishwasher Electricity Sub-Meter Readings	Electricity_DWE.tab	Harvard Dataverse	doi:10.7910/DVN/FIE0S4	http://dx.doi.org/10.7910/DVN/FIE0S4	Electricity Supply & Metering	24	1051200	Current Measurements From All Sub-/Meters	Electricity_I.tab	Harvard Dataverse	doi:10.7910/DVN/FIE0S4	http://dx.doi.org/10.7910/DVN/FIE0S4	electricity
WHE	Electricity Supply & Metering	12	1051200	EBE	Electronics Workbench Electricity Sub-Meter Readings	Electricity_EBE.tab	Harvard Dataverse	doi:10.7910/DVN/FIE0S4	http://dx.doi.org/10.7910/DVN/FIE0S4	Electricity Supply & Metering	24	1051200	Current Measurements From All Sub-/Meters	Electricity_I.tab	Harvard Dataverse	doi:10.7910/DVN/FIE0S4	http://dx.doi.org/10.7910/DVN/FIE0S4	electricity
WHE	Electricity Supply & Metering	12	1051200	EQE	Security/Network Equipment Electricity Sub-Meter Readings	Electricity_EQE.tab	Harvard Dataverse	doi:10.7910/DVN/FIE0S4	http://dx.doi.org/10.7910/DVN/FIE0S4	Electricity Supply & Metering	24	1051200	Current Measurements From All Sub-/Meters	Electricity_I.tab	Harvard Dataverse	doi:10.7910/DVN/FIE0S4	http://dx.doi.org/10.7910/DVN/FIE0S4	electricity
WHE	Electricity Supply & Metering	12	1051200	FGE	Kitchen Fridge Electricity Sub-Meter Readings	Electricity_FGE.tab	Harvard Dataverse	doi:10.7910/DVN/FIE0S4	http://dx.doi.org/10.7910/DVN/FIE0S4	Electricity Supply & Metering	24	1051200	Current Measurements From All Sub-/Meters	Electricity_I.tab	Harvard Dataverse	doi:10.7910/DVN/FIE0S4	http://dx.doi.org/10.7910/DVN/FIE0S4	electricity
WHE	Electricity Supply & Metering	12	1051200	FRE	HVAC Furnace Fan & Thermostat Electricity Sub-Meter Readings	Electricity_FRE.tab	Harvard Dataverse	doi:10.7910/DVN/FIE0S4	http://dx.doi.org/10.7910/DVN/FIE0S4	Electricity Supply & Metering	24	1051200	Current Measurements From All Sub-/Meters	Electricity_I.tab	Harvard Dataverse	doi:10.7910/DVN/FIE0S4	http://dx.doi.org/10.7910/DVN/FIE0S4	electricity
WHE	Electricity Supply & Metering	12	1051200	HPE	Heat Pump Electricity Sub-Meter Readings	Electricity_HPE.tab	Harvard Dataverse	doi:10.7910/DVN/FIE0S4	http://dx.doi.org/10.7910/DVN/FIE0S4	Electricity Supply & Metering	24	1051200	Current Measurements From All Sub-/Meters	Electricity_I.tab	Harvard Dataverse	doi:10.7910/DVN/FIE0S4	http://dx.doi.org/10.7910/DVN/FIE0S4	electricity
WHE	Electricity Supply & Metering	12	1051200	THE	Instant Hot Water Unit Electricity Sub-Meter Readings	Electricity_HTE.tab	Harvard Dataverse	doi:10.7910/DVN/FIE0S4	http://dx.doi.org/10.7910/DVN/FIE0S4	Electricity Supply & Metering	24	1051200	Current Measurements From All Sub-/Meters	Electricity_I.tab	Harvard Dataverse	doi:10.7910/DVN/FIE0S4	http://dx.doi.org/10.7910/DVN/FIE0S4	electricity
WHE	Electricity Supply & Metering	12	1051200	OFE	Home Office Electricity Sub-Meter Readings	Electricity_OFE.tab	Harvard Dataverse	doi:10.7910/DVN/FIE0S4	http://dx.doi.org/10.7910/DVN/FIE0S4	Electricity Supply & Metering	24	1051200	Current Measurements From All Sub-/Meters	Electricity_I.tab	Harvard Dataverse	doi:10.7910/DVN/FIE0S4	http://dx.doi.org/10.7910/DVN/FIE0S4	electricity
WHE	Electricity Supply & Metering	12	1051200	OUE	Outside Plug Electricity Sub-Meter Readings	Electricity_OUE.tab	Harvard Dataverse	doi:10.7910/DVN/FIE0S4	http://dx.doi.org/10.7910/DVN/FIE0S4	Electricity Supply & Metering	24	1051200	Current Measurements From All Sub-/Meters	Electricity_I.tab	Harvard Dataverse	doi:10.7910/DVN/FIE0S4	http://dx.doi.org/10.7910/DVN/FIE0S4	electricity
WHE	Electricity Supply & Metering	12	1051200	RSE	Rental Suite Electricity Sub-Panel Meter Readings	Electricity_RSE.tab	Harvard Dataverse	doi:10.7910/DVN/FIE0S4	http://dx.doi.org/10.7910/DVN/FIE0S4	Electricity Supply & Metering	24	1051200	Current Measurements From All Sub-/Meters	Electricity_I.tab	Harvard Dataverse	doi:10.7910/DVN/FIE0S4	http://dx.doi.org/10.7910/DVN/FIE0S4	electricity
WHE	Electricity Supply & Metering	12	1051200	TVE	Entrainment TV/PVR/AMP Electricity Sub-Meter Readings	Electricity_TVE.tab	Harvard Dataverse	doi:10.7910/DVN/FIE0S4	http://dx.doi.org/10.7910/DVN/FIE0S4	Electricity Supply & Metering	24	1051200	Current Measurements From All Sub-/Meters	Electricity_I.tab	Harvard Dataverse	doi:10.7910/DVN/FIE0S4	http://dx.doi.org/10.7910/DVN/FIE0S4	electricity
WHE	Electricity Supply & Metering	12	1051200	UTE	Utility Room Plug Electricity Sub-Meter Readings	Electricity_UTE.tab	Harvard Dataverse	doi:10.7910/DVN/FIE0S4	http://dx.doi.org/10.7910/DVN/FIE0S4	Electricity Supply & Metering	24	1051200	Current Measurements From All Sub-/Meters	Electricity_I.tab	Harvard Dataverse	doi:10.7910/DVN/FIE0S4	http://dx.doi.org/10.7910/DVN/FIE0S4	electricity
WHE	Electricity Supply & Metering	12	1051200	WOE	Kitchen Wall Oven Electricity Sub-Meter Readings	Electricity_WOE.tab	Harvard Dataverse	doi:10.7910/DVN/FIE0S4	http://dx.doi.org/10.7910/DVN/FIE0S4	Electricity Supply & Metering	24	1051200	Current Measurements From All Sub-/Meters	Electricity_I.tab	Harvard Dataverse	doi:10.7910/DVN/FIE0S4	http://dx.doi.org/10.7910/DVN/FIE0S4	electricity
WHE	Electricity Supply & Metering	12	1051200	B1E	North Bedroom Electricity Sub-Meter Readings	Electricity_B1E.tab	Harvard Dataverse	doi:10.7910/DVN/FIE0S4	http://dx.doi.org/10.7910/DVN/FIE0S4	Electricity Supply & Metering	24	1051200	Real Power Measurements From All Sub-/Meters	Electricity_P.tab	Harvard Dataverse	doi:10.7910/DVN/FIE0S4	http://dx.doi.org/10.7910/DVN/FIE0S4	electricity
WHE	Electricity Supply & Metering	12	1051200	B2E	Master/South Bedroom Electricity Sub-Meter Readings	Electricity_B2E.tab	Harvard Dataverse	doi:10.7910/DVN/FIE0S4	http://dx.doi.org/10.7910/DVN/FIE0S4	Electricity Supply & Metering	24	1051200	Real Power Measurements From All Sub-/Meters	Electricity_P.tab	Harvard Dataverse	doi:10.7910/DVN/FIE0S4	http://dx.doi.org/10.7910/DVN/FIE0S4	electricity
WHE	Electricity Supply & Metering	12	1051200	BME	Basement Plugs & Lights Electricity Sub-Meter Readings	Electricity_BME.tab	Harvard Dataverse	doi:10.7910/DVN/FIE0S4	http://dx.doi.org/10.7910/DVN/FIE0S4	Electricity Supply & Metering	24	1051200	Real Power Measurements From All Sub-/Meters	Electricity_P.tab	Harvard Dataverse	doi:10.7910/DVN/FIE0S4	http://dx.doi.org/10.7910/DVN/FIE0S4	electricity
WHE	Electricity Supply & Metering	12	1051200	CDE	Clothes Dryer Electricity Sub-Meter Readings	Electricity_CDE.tab	Harvard Dataverse	doi:10.7910/DVN/FIE0S4	http://dx.doi.org/10.7910/DVN/FIE0S4	Electricity Supply & Metering	24	1051200	Real Power Measurements From All Sub-/Meters	Electricity_P.tab	Harvard Dataverse	doi:10.7910/DVN/FIE0S4	http://dx.doi.org/10.7910/DVN/FIE0S4	electricity
WHE	Electricity Supply & Metering	12	1051200	CWE	Clothes Washer Electricity Sub-Meter Readings	Electricity_CWE.tab	Harvard Dataverse	doi:10.7910/DVN/FIE0S4	http://dx.doi.org/10.7910/DVN/FIE0S4	Electricity Supply & Metering	24	1051200	Real Power Measurements From All Sub-/Meters	Electricity_P.tab	Harvard Dataverse	doi:10.7910/DVN/FIE0S4	http://dx.doi.org/10.7910/DVN/FIE0S4	electricity
WHE	Electricity Supply & Metering	12	1051200	DNE	Dining Room Plugs Electricity Sub-Meter Readings	Electricity_DNE.tab	Harvard Dataverse	doi:10.7910/DVN/FIE0S4	http://dx.doi.org/10.7910/DVN/FIE0S4	Electricity Supply & Metering	24	1051200	Real Power Measurements From All Sub-/Meters	Electricity_P.tab	Harvard Dataverse	doi:10.7910/DVN/FIE0S4	http://dx.doi.org/10.7910/DVN/FIE0S4	electricity
WHE	Electricity Supply & Metering	12	1051200	DWE	Dishwasher Electricity Sub-Meter Readings	Electricity_DWE.tab	Harvard Dataverse	doi:10.7910/DVN/FIE0S4	http://dx.doi.org/10.7910/DVN/FIE0S4	Electricity Supply & Metering	24	1051200	Real Power Measurements From All Sub-/Meters	Electricity_P.tab	Harvard Dataverse	doi:10.7910/DVN/FIE0S4	http://dx.doi.org/10.7910/DVN/FIE0S4	electricity
WHE	Electricity Supply & Metering	12	1051200	EBE	Electronics Workbench Electricity Sub-Meter Readings	Electricity_EBE.tab	Harvard Dataverse	doi:10.7910/DVN/FIE0S4	http://dx.doi.org/10.7910/DVN/FIE0S4	Electricity Supply & Metering	24	1051200	Real Power Measurements From All Sub-/Meters	Electricity_P.tab	Harvard Dataverse	doi:10.7910/DVN/FIE0S4	http://dx.doi.org/10.7910/DVN/FIE0S4	electricity
WHE	Electricity Supply & Metering	12	1051200	EQE	Security/Network Equipment Electricity Sub-Meter Readings	Electricity_EQE.tab	Harvard Dataverse	doi:10.7910/DVN/FIE0S4	http://dx.doi.org/10.7910/DVN/FIE0S4	Electricity Supply & Metering	24	1051200	Real Power Measurements From All Sub-/Meters	Electricity_P.tab	Harvard Dataverse	doi:10.7910/DVN/FIE0S4	http://dx.doi.org/10.7910/DVN/FIE0S4	electricity
WHE	Electricity Supply & Metering	12	1051200	FGE	Kitchen Fridge Electricity Sub-Meter Readings	Electricity_FGE.tab	Harvard Dataverse	doi:10.7910/DVN/FIE0S4	http://dx.doi.org/10.7910/DVN/FIE0S4	Electricity Supply & Metering	24	1051200	Real Power Measurements From All Sub-/Meters	Electricity_P.tab	Harvard Dataverse	doi:10.7910/DVN/FIE0S4	http://dx.doi.org/10.7910/DVN/FIE0S4	electricity
WHE	Electricity Supply & Metering	12	1051200	FRE	HVAC Furnace Fan & Thermostat Electricity Sub-Meter Readings	Electricity_FRE.tab	Harvard Dataverse	doi:10.7910/DVN/FIE0S4	http://dx.doi.org/10.7910/DVN/FIE0S4	Electricity Supply & Metering	24	1051200	Real Power Measurements From All Sub-/Meters	Electricity_P.tab	Harvard Dataverse	doi:10.7910/DVN/FIE0S4	http://dx.doi.org/10.7910/DVN/FIE0S4	electricity
WHE	Electricity Supply & Metering	12	1051200	HPE	Heat Pump Electricity Sub-Meter Readings	Electricity_HPE.tab	Harvard Dataverse	doi:10.7910/DVN/FIE0S4	http://dx.doi.org/10.7910/DVN/FIE0S4	Electricity Supply & Metering	24	1051200	Real Power Measurements From All Sub-/Meters	Electricity_P.tab	Harvard Dataverse	doi:10.7910/DVN/FIE0S4	http://dx.doi.org/10.7910/DVN/FIE0S4	electricity
WHE	Electricity Supply & Metering	12	1051200	THE	Instant Hot Water Unit Electricity Sub-Meter Readings	Electricity_HTE.tab	Harvard Dataverse	doi:10.7910/DVN/FIE0S4	http://dx.doi.org/10.7910/DVN/FIE0S4	Electricity Supply & Metering	24	1051200	Real Power Measurements From All Sub-/Meters	Electricity_P.tab	Harvard Dataverse	doi:10.7910/DVN/FIE0S4	http://dx.doi.org/10.7910/DVN/FIE0S4	electricity
WHE	Electricity Supply & Metering	12	1051200	OFE	Home Office Electricity Sub-Meter Readings	Electricity_OFE.tab	Harvard Dataverse	doi:10.7910/DVN/FIE0S4	http://dx.doi.org/10.7910/DVN/FIE0S4	Electricity Supply & Metering	24	1051200	Real Power Measurements From All Sub-/Meters	Electricity_P.tab	Harvard Dataverse	doi:10.7910/DVN/FIE0S4	http://dx.doi.org/10.7910/DVN/FIE0S4	electricity
WHE	Electricity Supply & Metering	12	1051200	OUE	Outside Plug Electricity Sub-Meter Readings	Electricity_OUE.tab	Harvard Dataverse	doi:10.7910/DVN/FIE0S4	http://dx.doi.org/10.7910/DVN/FIE0S4	Electricity Supply & Metering	24	1051200	Real Power Measurements From All Sub-/Meters	Electricity_P.tab	Harvard Dataverse	doi:10.7910/DVN/FIE0S4	http://dx.doi.org/10.7910/DVN/FIE0S4	electricity
WHE	Electricity Supply & Metering	12	1051200	RSE	Rental Suite Electricity Sub-Panel Meter Readings	Electricity_RSE.tab	Harvard Dataverse	doi:10.7910/DVN/FIE0S4	http://dx.doi.org/10.7910/DVN/FIE0S4	Electricity Supply & Metering	24	1051200	Real Power Measurements From All Sub-/Meters	Electricity_P.tab	Harvard Dataverse	doi:10.7910/DVN/FIE0S4	http://dx.doi.org/10.7910/DVN/FIE0S4	electricity
WHE	Electricity Supply & Metering	12	1051200	TVE	Entrainment TV/PVR/AMP Electricity Sub-Meter Readings	Electricity_TVE.tab	Harvard Dataverse	doi:10.7910/DVN/FIE0S4	http://dx.doi.org/10.7910/DVN/FIE0S4	Electricity Supply & Metering	24	1051200	Real Power Measurements From All Sub-/Meters	Electricity_P.tab	Harvard Dataverse	doi:10.7910/DVN/FIE0S4	http://dx.doi.org/10.7910/DVN/FIE0S4	electricity
WHE	Electricity Supply & Metering	12	1051200	UTE	Utility Room Plug Electricity Sub-Meter Readings	Electricity_UTE.tab	Harvard Dataverse	doi:10.7910/DVN/FIE0S4	http://dx.doi.org/10.7910/DVN/FIE0S4	Electricity Supply & Metering	24	1051200	Real Power Measurements From All Sub-/Meters	Electricity_P.tab	Harvard Dataverse	doi:10.7910/DVN/FIE0S4	http://dx.doi.org/10.7910/DVN/FIE0S4	electricity
WHE	Electricity Supply & Metering	12	1051200	WOE	Kitchen Wall Oven Electricity Sub-Meter Readings	Electricity_WOE.tab	Harvard Dataverse	doi:10.7910/DVN/FIE0S4	http://dx.doi.org/10.7910/DVN/FIE0S4	Electricity Supply & Metering	24	1051200	Real Power Measurements From All Sub-/Meters	Electricity_P.tab	Harvard Dataverse	doi:10.7910/DVN/FIE0S4	http://dx.doi.org/10.7910/DVN/FIE0S4	electricity
WHE	Electricity Supply & Metering	12	1051200	B1E	North Bedroom Electricity Sub-Meter Readings	Electricity_B1E.tab	Harvard Dataverse	doi:10.7910/DVN/FIE0S4	http://dx.doi.org/10.7910/DVN/FIE0S4	Electricity Supply & Metering	24	1051200	Reactive Power Measurements From All Sub-/Meters	Electricity_Q.tab	Harvard Dataverse	doi:10.7910/DVN/FIE0S4	http://dx.doi.org/10.7910/DVN/FIE0S4	electricity
WHE	Electricity Supply & Metering	12	1051200	B2E	Master/South Bedroom Electricity Sub-Meter Readings	Electricity_B2E.tab	Harvard Dataverse	doi:10.7910/DVN/FIE0S4	http://dx.doi.org/10.7910/DVN/FIE0S4	Electricity Supply & Metering	24	1051200	Reactive Power Measurements From All Sub-/Meters	Electricity_Q.tab	Harvard Dataverse	doi:10.7910/DVN/FIE0S4	http://dx.doi.org/10.7910/DVN/FIE0S4	electricity
WHE	Electricity Supply & Metering	12	1051200	BME	Basement Plugs & Lights Electricity Sub-Meter Readings	Electricity_BME.tab	Harvard Dataverse	doi:10.7910/DVN/FIE0S4	http://dx.doi.org/10.7910/DVN/FIE0S4	Electricity Supply & Metering	24	1051200	Reactive Power Measurements From All Sub-/Meters	Electricity_Q.tab	Harvard Dataverse	doi:10.7910/DVN/FIE0S4	http://dx.doi.org/10.7910/DVN/FIE0S4	electricity
WHE	Electricity Supply & Metering	12	1051200	CDE	Clothes Dryer Electricity Sub-Meter Readings	Electricity_CDE.tab	Harvard Dataverse	doi:10.7910/DVN/FIE0S4	http://dx.doi.org/10.7910/DVN/FIE0S4	Electricity Supply & Metering	24	1051200	Reactive Power Measurements From All Sub-/Meters	Electricity_Q.tab	Harvard Dataverse	doi:10.7910/DVN/FIE0S4	http://dx.doi.org/10.7910/DVN/FIE0S4	electricity
WHE	Electricity Supply & Metering	12	1051200	CWE	Clothes Washer Electricity Sub-Meter Readings	Electricity_CWE.tab	Harvard Dataverse	doi:10.7910/DVN/FIE0S4	http://dx.doi.org/10.7910/DVN/FIE0S4	Electricity Supply & Metering	24	1051200	Reactive Power Measurements From All Sub-/Meters	Electricity_Q.tab	Harvard Dataverse	doi:10.7910/DVN/FIE0S4	http://dx.doi.org/10.7910/DVN/FIE0S4	electricity
WHE	Electricity Supply & Metering	12	1051200	DNE	Dining Room Plugs Electricity Sub-Meter Readings	Electricity_DNE.tab	Harvard Dataverse	doi:10.7910/DVN/FIE0S4	http://dx.doi.org/10.7910/DVN/FIE0S4	Electricity Supply & Metering	24	1051200	Reactive Power Measurements From All Sub-/Meters	Electricity_Q.tab	Harvard Dataverse	doi:10.7910/DVN/FIE0S4	http://dx.doi.org/10.7910/DVN/FIE0S4	electricity
WHE	Electricity Supply & Metering	12	1051200	DWE	Dishwasher Electricity Sub-Meter Readings	Electricity_DWE.tab	Harvard Dataverse	doi:10.7910/DVN/FIE0S4	http://dx.doi.org/10.7910/DVN/FIE0S4	Electricity Supply & Metering	24	1051200	Reactive Power Measurements From All Sub-/Meters	Electricity_Q.tab	Harvard Dataverse	doi:10.7910/DVN/FIE0S4	http://dx.doi.org/10.7910/DVN/FIE0S4	electricity
WHE	Electricity Supply & Metering	12	1051200	EBE	Electronics Workbench Electricity Sub-Meter Readings	Electricity_EBE.tab	Harvard Dataverse	doi:10.7910/DVN/FIE0S4	http://dx.doi.org/10.7910/DVN/FIE0S4	Electricity Supply & Metering	24	1051200	Reactive Power Measurements From All Sub-/Meters	Electricity_Q.tab	Harvard Dataverse	doi:10.7910/DVN/FIE0S4	http://dx.doi.org/10.7910/DVN/FIE0S4	electricity
WHE	Electricity Supply & Metering	12	1051200	EQE	Security/Network Equipment Electricity Sub-Meter Readings	Electricity_EQE.tab	Harvard Dataverse	doi:10.7910/DVN/FIE0S4	http://dx.doi.org/10.7910/DVN/FIE0S4	Electricity Supply & Metering	24	1051200	Reactive Power Measurements From All Sub-/Meters	Electricity_Q.tab	Harvard Dataverse	doi:10.7910/DVN/FIE0S4	http://dx.doi.org/10.7910/DVN/FIE0S4	electricity
WHE	Electricity Supply & Metering	12	1051200	FGE	Kitchen Fridge Electricity Sub-Meter Readings	Electricity_FGE.tab	Harvard Dataverse	doi:10.7910/DVN/FIE0S4	http://dx.doi.org/10.7910/DVN/FIE0S4	Electricity Supply & Metering	24	1051200	Reactive Power Measurements From All Sub-/Meters	Electricity_Q.tab	Harvard Dataverse	doi:10.7910/DVN/FIE0S4	http://dx.doi.org/10.7910/DVN/FIE0S4	electricity
WHE	Electricity Supply & Metering	12	1051200	FRE	HVAC Furnace Fan & Thermostat Electricity Sub-Meter Readings	Electricity_FRE.tab	Harvard Dataverse	doi:10.7910/DVN/FIE0S4	http://dx.doi.org/10.7910/DVN/FIE0S4	Electricity Supply & Metering	24	1051200	Reactive Power Measurements From All Sub-/Meters	Electricity_Q.tab	Harvard Dataverse	doi:10.7910/DVN/FIE0S4	http://dx.doi.org/10.7910/DVN/FIE0S4	electricity
WHE	Electricity Supply & Metering	12	1051200	HPE	Heat Pump Electricity Sub-Meter Readings	Electricity_HPE.tab	Harvard Dataverse	doi:10.7910/DVN/FIE0S4	http://dx.doi.org/10.7910/DVN/FIE0S4	Electricity Supply & Metering	24	1051200	Reactive Power Measurements From All Sub-/Meters	Electricity_Q.tab	Harvard Dataverse	doi:10.7910/DVN/FIE0S4	http://dx.doi.org/10.7910/DVN/FIE0S4	electricity
WHE	Electricity Supply & Metering	12	1051200	THE	Instant Hot Water Unit Electricity Sub-Meter Readings	Electricity_HTE.tab	Harvard Dataverse	doi:10.7910/DVN/FIE0S4	http://dx.doi.org/10.7910/DVN/FIE0S4	Electricity Supply & Metering	24	1051200	Reactive Power Measurements From All Sub-/Meters	Electricity_Q.tab	Harvard Dataverse	doi:10.7910/DVN/FIE0S4	http://dx.doi.org/10.7910/DVN/FIE0S4	electricity
WHE	Electricity Supply & Metering	12	1051200	OFE	Home Office Electricity Sub-Meter Readings	Electricity_OFE.tab	Harvard Dataverse	doi:10.7910/DVN/FIE0S4	http://dx.doi.org/10.7910/DVN/FIE0S4	Electricity Supply & Metering	24	1051200	Reactive Power Measurements From All Sub-/Meters	Electricity_Q.tab	Harvard Dataverse	doi:10.7910/DVN/FIE0S4	http://dx.doi.org/10.7910/DVN/FIE0S4	electricity
WHE	Electricity Supply & Metering	12	1051200	OUE	Outside Plug Electricity Sub-Meter Readings	Electricity_OUE.tab	Harvard Dataverse	doi:10.7910/DVN/FIE0S4	http://dx.doi.org/10.7910/DVN/FIE0S4	Electricity Supply & Metering	24	1051200	Reactive Power Measurements From All Sub-/Meters	Electricity_Q.tab	Harvard Dataverse	doi:10.7910/DVN/FIE0S4	http://dx.doi.org/10.7910/DVN/FIE0S4	electricity
WHE	Electricity Supply & Metering	12	1051200	RSE	Rental Suite Electricity Sub-Panel Meter Readings	Electricity_RSE.tab	Harvard Dataverse	doi:10.7910/DVN/FIE0S4	http://dx.doi.org/10.7910/DVN/FIE0S4	Electricity Supply & Metering	24	1051200	Reactive Power Measurements From All Sub-/Meters	Electricity_Q.tab	Harvard Dataverse	doi:10.7910/DVN/FIE0S4	http://dx.doi.org/10.7910/DVN/FIE0S4	electricity
WHE	Electricity Supply & Metering	12	1051200	TVE	Entrainment TV/PVR/AMP Electricity Sub-Meter Readings	Electricity_TVE.tab	Harvard Dataverse	doi:10.7910/DVN/FIE0S4	http://dx.doi.org/10.7910/DVN/FIE0S4	Electricity Supply & Metering	24	1051200	Reactive Power Measurements From All Sub-/Meters	Electricity_Q.tab	Harvard Dataverse	doi:10.7910/DVN/FIE0S4	http://dx.doi.org/10.7910/DVN/FIE0S4	electricity
WHE	Electricity Supply & Metering	12	1051200	UTE	Utility Room Plug Electricity Sub-Meter Readings	Electricity_UTE.tab	Harvard Dataverse	doi:10.7910/DVN/FIE0S4	http://dx.doi.org/10.7910/DVN/FIE0S4	Electricity Supply & Metering	24	1051200	Reactive Power Measurements From All Sub-/Meters	Electricity_Q.tab	Harvard Dataverse	doi:10.7910/DVN/FIE0S4	http://dx.doi.org/10.7910/DVN/FIE0S4	electricity
WHE	Electricity Supply & Metering	12	1051200	WOE	Kitchen Wall Oven Electricity Sub-Meter Readings	Electricity_WOE.tab	Harvard Dataverse	doi:10.7910/DVN/FIE0S4	http://dx.doi.org/10.7910/DVN/FIE0S4	Electricity Supply & Metering	24	1051200	Reactive Power Measurements From All Sub-/Meters	Electricity_Q.tab	Harvard Dataverse	doi:10.7910/DVN/FIE0S4	http://dx.doi.org/10.7910/DVN/FIE0S4	electricity
WHE	Electricity Supply & Metering	12	1051200	B1E	North Bedroom Electricity Sub-Meter Readings	Electricity_B1E.tab	Harvard Dataverse	doi:10.7910/DVN/FIE0S4	http://dx.doi.org/10.7910/DVN/FIE0S4	Electricity Supply & Metering	24	1051200	Apparent Power Measurements From All Sub-/Meters	Electricity_S.tab	Harvard Dataverse	doi:10.7910/DVN/FIE0S4	http://dx.doi.org/10.7910/DVN/FIE0S4	electricity
WHE	Electricity Supply & Metering	12	1051200	B2E	Master/South Bedroom Electricity Sub-Meter Readings	Electricity_B2E.tab	Harvard Dataverse	doi:10.7910/DVN/FIE0S4	http://dx.doi.org/10.7910/DVN/FIE0S4	Electricity Supply & Metering	24	1051200	Apparent Power Measurements From All Sub-/Meters	Electricity_S.tab	Harvard Dataverse	doi:10.7910/DVN/FIE0S4	http://dx.doi.org/10.7910/DVN/FIE0S4	electricity
WHE	Electricity Supply & Metering	12	1051200	BME	Basement Plugs & Lights Electricity Sub-Meter Readings	Electricity_BME.tab	Harvard Dataverse	doi:10.7910/DVN/FIE0S4	http://dx.doi.org/10.7910/DVN/FIE0S4	Electricity Supply & Metering	24	1051200	Apparent Power Measurements From All Sub-/Meters	Electricity_S.tab	Harvard Dataverse	doi:10.7910/DVN/FIE0S4	http://dx.doi.org/10.7910/DVN/FIE0S4	electricity
WHE	Electricity Supply & Metering	12	1051200	CDE	Clothes Dryer Electricity Sub-Meter Readings	Electricity_CDE.tab	Harvard Dataverse	doi:10.7910/DVN/FIE0S4	http://dx.doi.org/10.7910/DVN/FIE0S4	Electricity Supply & Metering	24	1051200	Apparent Power Measurements From All Sub-/Meters	Electricity_S.tab	Harvard Dataverse	doi:10.7910/DVN/FIE0S4	http://dx.doi.org/10.7910/DVN/FIE0S4	electricity
WHE	Electricity Supply & Metering	12	1051200	CWE	Clothes Washer Electricity Sub-Meter Readings	Electricity_CWE.tab	Harvard Dataverse	doi:10.7910/DVN/FIE0S4	http://dx.doi.org/10.7910/DVN/FIE0S4	Electricity Supply & Metering	24	1051200	Apparent Power Measurements From All Sub-/Meters	Electricity_S.tab	Harvard Dataverse	doi:10.7910/DVN/FIE0S4	http://dx.doi.org/10.7910/DVN/FIE0S4	electricity
WHE	Electricity Supply & Metering	12	1051200	DNE	Dining Room Plugs Electricity Sub-Meter Readings	Electricity_DNE.tab	Harvard Dataverse	doi:10.7910/DVN/FIE0S4	http://dx.doi.org/10.7910/DVN/FIE0S4	Electricity Supply & Metering	24	1051200	Apparent Power Measurements From All Sub-/Meters	Electricity_S.tab	Harvard Dataverse	doi:10.7910/DVN/FIE0S4	http://dx.doi.org/10.7910/DVN/FIE0S4	electricity
WHE	Electricity Supply & Metering	12	1051200	DWE	Dishwasher Electricity Sub-Meter Readings	Electricity_DWE.tab	Harvard Dataverse	doi:10.7910/DVN/FIE0S4	http://dx.doi.org/10.7910/DVN/FIE0S4	Electricity Supply & Metering	24	1051200	Apparent Power Measurements From All Sub-/Meters	Electricity_S.tab	Harvard Dataverse	doi:10.7910/DVN/FIE0S4	http://dx.doi.org/10.7910/DVN/FIE0S4	electricity
WHE	Electricity Supply & Metering	12	1051200	EBE	Electronics Workbench Electricity Sub-Meter Readings	Electricity_EBE.tab	Harvard Dataverse	doi:10.7910/DVN/FIE0S4	http://dx.doi.org/10.7910/DVN/FIE0S4	Electricity Supply & Metering	24	1051200	Apparent Power Measurements From All Sub-/Meters	Electricity_S.tab	Harvard Dataverse	doi:10.7910/DVN/FIE0S4	http://dx.doi.org/10.7910/DVN/FIE0S4	electricity
WHE	Electricity Supply & Metering	12	1051200	EQE	Security/Network Equipment Electricity Sub-Meter Readings	Electricity_EQE.tab	Harvard Dataverse	doi:10.7910/DVN/FIE0S4	http://dx.doi.org/10.7910/DVN/FIE0S4	Electricity Supply & Metering	24	1051200	Apparent Power Measurements From All Sub-/Meters	Electricity_S.tab	Harvard Dataverse	doi:10.7910/DVN/FIE0S4	http://dx.doi.org/10.7910/DVN/FIE0S4	electricity
WHE	Electricity Supply & Metering	12	1051200	FGE	Kitchen Fridge Electricity Sub-Meter Readings	Electricity_FGE.tab	Harvard Dataverse	doi:10.7910/DVN/FIE0S4	http://dx.doi.org/10.7910/DVN/FIE0S4	Electricity Supply & Metering	24	1051200	Apparent Power Measurements From All Sub-/Meters	Electricity_S.tab	Harvard Dataverse	doi:10.7910/DVN/FIE0S4	http://dx.doi.org/10.7910/DVN/FIE0S4	electricity
WHE	Electricity Supply & Metering	12	1051200	FRE	HVAC Furnace Fan & Thermostat Electricity Sub-Meter Readings	Electricity_FRE.tab	Harvard Dataverse	doi:10.7910/DVN/FIE0S4	http://dx.doi.org/10.7910/DVN/FIE0S4	Electricity Supply & Metering	24	1051200	Apparent Power Measurements From All Sub-/Meters	Electricity_S.tab	Harvard Dataverse	doi:10.7910/DVN/FIE0S4	http://dx.doi.org/10.7910/DVN/FIE0S4	electricity
WHE	Electricity Supply & Metering	12	1051200	HPE	Heat Pump Electricity Sub-Meter Readings	Electricity_HPE.tab	Harvard Dataverse	doi:10.7910/DVN/FIE0S4	http://dx.doi.org/10.7910/DVN/FIE0S4	Electricity Supply & Metering	24	1051200	Apparent Power Measurements From All Sub-/Meters	Electricity_S.tab	Harvard Dataverse	doi:10.7910/DVN/FIE0S4	http://dx.doi.org/10.7910/DVN/FIE0S4	electricity
WHE	Electricity Supply & Metering	12	1051200	THE	Instant Hot Water Unit Electricity Sub-Meter Readings	Electricity_HTE.tab	Harvard Dataverse	doi:10.7910/DVN/FIE0S4	http://dx.doi.org/10.7910/DVN/FIE0S4	Electricity Supply & Metering	24	1051200	Apparent Power Measurements From All Sub-/Meters	Electricity_S.tab	Harvard Dataverse	doi:10.7910/DVN/FIE0S4	http://dx.doi.org/10.7910/DVN/FIE0S4	electricity
WHE	Electricity Supply & Metering	12	1051200	OFE	Home Office Electricity Sub-Meter Readings	Electricity_OFE.tab	Harvard Dataverse	doi:10.7910/DVN/FIE0S4	http://dx.doi.org/10.7910/DVN/FIE0S4	Electricity Supply & Metering	24	1051200	Apparent Power Measurements From All Sub-/Meters	Electricity_S.tab	Harvard Dataverse	doi:10.7910/DVN/FIE0S4	http://dx.doi.org/10.7910/DVN/FIE0S4	electricity
WHE	Electricity Supply & Metering	12	1051200	OUE	Outside Plug Electricity Sub-Meter Readings	Electricity_OUE.tab	Harvard Dataverse	doi:10.7910/DVN/FIE0S4	http://dx.doi.org/10.7910/DVN/FIE0S4	Electricity Supply & Metering	24	1051200	Apparent Power Measurements From All Sub-/Meters	Electricity_S.tab	Harvard Dataverse	doi:10.7910/DVN/FIE0S4	http://dx.doi.org/10.7910/DVN/FIE0S4	electricity
WHE	Electricity Supply & Metering	12	1051200	RSE	Rental Suite Electricity Sub-Panel Meter Readings	Electricity_RSE.tab	Harvard Dataverse	doi:10.7910/DVN/FIE0S4	http://dx.doi.org/10.7910/DVN/FIE0S4	Electricity Supply & Metering	24	1051200	Apparent Power Measurements From All Sub-/Meters	Electricity_S.tab	Harvard Dataverse	doi:10.7910/DVN/FIE0S4	http://dx.doi.org/10.7910/DVN/FIE0S4	electricity
WHE	Electricity Supply & Metering	12	1051200	TVE	Entrainment TV/PVR/AMP Electricity Sub-Meter Readings	Electricity_TVE.tab	Harvard Dataverse	doi:10.7910/DVN/FIE0S4	http://dx.doi.org/10.7910/DVN/FIE0S4	Electricity Supply & Metering	24	1051200	Apparent Power Measurements From All Sub-/Meters	Electricity_S.tab	Harvard Dataverse	doi:10.7910/DVN/FIE0S4	http://dx.doi.org/10.7910/DVN/FIE0S4	electricity
WHE	Electricity Supply & Metering	12	1051200	UTE	Utility Room Plug Electricity Sub-Meter Readings	Electricity_UTE.tab	Harvard Dataverse	doi:10.7910/DVN/FIE0S4	http://dx.doi.org/10.7910/DVN/FIE0S4	Electricity Supply & Metering	24	1051200	Apparent Power Measurements From All Sub-/Meters	Electricity_S.tab	Harvard Dataverse	doi:10.7910/DVN/FIE0S4	http://dx.doi.org/10.7910/DVN/FIE0S4	electricity
WHE	Electricity Supply & Metering	12	1051200	WOE	Kitchen Wall Oven Electricity Sub-Meter Readings	Electricity_WOE.tab	Harvard Dataverse	doi:10.7910/DVN/FIE0S4	http://dx.doi.org/10.7910/DVN/FIE0S4	Electricity Supply & Metering	24	1051200	Apparent Power Measurements From All Sub-/Meters	Electricity_S.tab	Harvard Dataverse	doi:10.7910/DVN/FIE0S4	http://dx.doi.org/10.7910/DVN/FIE0S4	electricity
utility bill	Utility Bills & Invoice Records			Electricity_Statements	Electricity Utility Billing Statements from Utility	Electricity_Statements.pdf	Harvard Dataverse	doi:10.7910/DVN/FIE0S4	http://dx.doi.org/10.7910/DVN/FIE0S4	Utility Bills & Invoice Records	5	24	Monthly Electricity Consumption as Reported by Utility	Electricity_Monthly.tab	Harvard Dataverse	doi:10.7910/DVN/FIE0S4	http://dx.doi.org/10.7910/DVN/FIE0S4	electricity
utility bill	Utility Bills & Invoice Records			Electricity_Statements	Electricity Utility Billing Statements from Utility	Electricity_Statements.pdf	Harvard Dataverse	doi:10.7910/DVN/FIE0S4	http://dx.doi.org/10.7910/DVN/FIE0S4	Utility Bills & Invoice Records	17	14	Electricity Utility Billing Data from Utility	Electricity_Billing.tab	Harvard Dataverse	doi:10.7910/DVN/FIE0S4	http://dx.doi.org/10.7910/DVN/FIE0S4	electricity
