# Supplementary material for: Electricity, water, and natural gas consumption of a residential house in Canada from 2012 to 2014
Source: Sci Data. 2016 Jun 7;3:160037. doi: 10.1038/sdata.2016.37 (PMC4896126; doi:10.1038/sdata.2016.37)
Supplement: Supplementary file 1 [file sdata201637-isa1.zip › a_gas_Makonin.txt]

Sample Name	Protocol REF	Comment[number of variables]	Comment[number of observations]	Assay Name	Comment[description]	Raw Data File	Comment[Data Repository]	Comment[Data Record Accession]	Comment[Data Record URI]	Factor Value[resource measured]
FRG	Natural Gas Supply & Metering	4	1051200	NaturalGas_FRG	Furnace Gas Sub-Meter Readings	NaturalGas_FRG.csv	Harvard Dataverse	doi:10.7910/DVN/FIE0S4	http://dx.doi.org/10.7910/DVN/FIE0S4	natural gas
WHG	Natural Gas Supply & Metering	4	1051200	NaturalGas_WHG	Whole-House Gas Meter Readings	NaturalGas_WHG.csv	Harvard Dataverse	doi:10.7910/DVN/FIE0S4	http://dx.doi.org/10.7910/DVN/FIE0S4	natural gas
utility bill	Utility Bills & Invoice Records			NaturalGas_Statements	Natural Gas Utility Billing Statements from Utility	NaturalGas_Statements.pdf	Harvard Dataverse	doi:10.7910/DVN/FIE0S4	http://dx.doi.org/10.7910/DVN/FIE0S4	natural gas
utility bill	Utility Bills & Invoice Records	13	25	NaturalGas_Billing	Natural Gas Utility Billing Data from Utility	NaturalGas_Billing.csv	Harvard Dataverse	doi:10.7910/DVN/FIE0S4	http://dx.doi.org/10.7910/DVN/FIE0S4	natural gas
utility bill	Utility Bills & Invoice Records	25	34	NaturalGas_HeatValues	Daily Natural Gas Heat Value Measurements by Utility	NaturalGas_HeatValues.csv	Harvard Dataverse	doi:10.7910/DVN/FIE0S4	http://dx.doi.org/10.7910/DVN/FIE0S4	natural gas
utility bill	Utility Bills & Invoice Records	3	24	NaturalGas_Monthly	Monthly Natural Gas Consumption as Reported by Utility	NaturalGas_Monthly.csv	Harvard Dataverse	doi:10.7910/DVN/FIE0S4	http://dx.doi.org/10.7910/DVN/FIE0S4	natural gas
