# Supplementary material for: Electricity, water, and natural gas consumption of a residential house in Canada from 2012 to 2014
Source: Sci Data. 2016 Jun 7;3:160037. doi: 10.1038/sdata.2016.37 (PMC4896126; doi:10.1038/sdata.2016.37)
Supplement: Supplementary file 1 [file sdata201637-isa1.zip › a_water_Makonin.txt]

Sample Name	Protocol REF	Comment[number of variables]	Comment[number of observations]	Assay Name	Comment[description]	Raw Data File	Comment[Data Repository]	Comment[Data Record Accession]	Comment[Data Record URI]	Factor Value[resource measured]
DWW	Water Supply & Metering	3	1051200	Water_DWW	Dishwasher Water Sub-Meter Readings	Water_DWW.csv	Harvard Dataverse	doi:10.7910/DVN/FIE0S4	http://dx.doi.org/10.7910/DVN/FIE0S4	water
HTW	Water Supply & Metering	4	1051200	Water_HTW	Hot Water Sub-Meter Readings	Water_HTW.csv	Harvard Dataverse	doi:10.7910/DVN/FIE0S4	http://dx.doi.org/10.7910/DVN/FIE0S4	water
WHW	Water Supply & Metering	4	1051200	Water_WHW	Whole-House Water Meter Readings	Water_WHW.csv	Harvard Dataverse	doi:10.7910/DVN/FIE0S4	http://dx.doi.org/10.7910/DVN/FIE0S4	water
utility bill	Water Supply & Metering	6	3	Water_Billing	Water Utility Billing Data from Municipality	Water_Billing.csv	Harvard Dataverse	doi:10.7910/DVN/FIE0S4	http://dx.doi.org/10.7910/DVN/FIE0S4	water
