# Supplementary material for: Electricity, water, and natural gas consumption of a residential house in Canada from 2012 to 2014
Source: Sci Data. 2016 Jun 7;3:160037. doi: 10.1038/sdata.2016.37 (PMC4896126; doi:10.1038/sdata.2016.37)
Supplement: Supplementary file 1 [file sdata201637-isa1.zip › a_climate_Makonin.txt]

Sample Name	Protocol REF	Comment[number of variables]	Comment[number of observations]	Assay Name	Comment[description]	Raw Data File	Comment[Data Repository]	Comment[Data Record Accession]	Comment[Data Record URI]
weather data	Environmental & Weather Records	15	30	Climate_HistoricalNormals	Climate Historical Normals (1981-2010)	Climate_HistoricalNormals.tab	Harvard Dataverse	doi:10.7910/DVN/FIE0S4	http://dx.doi.org/10.7910/DVN/FIE0S4
weather data	Environmental & Weather Records	25	17520	Climate_HourlyWeather	Climate Hourly Weather Readings	Climate_HourlyWeather.tab	Harvard Dataverse	doi:10.7910/DVN/FIE0S4	http://dx.doi.org/10.7910/DVN/FIE0S4
